# Supplementary material for: Safety and Effectiveness of an Exercise-Based Telerehabilitation Program in Myalgic Encephalomyelitis and Post COVID Syndrome: Protocol for a Randomized Controlled Clinical Trial
Source: Healthcare (Basel). 2025 Nov 26;13(23):3062. doi: 10.3390/healthcare13233062 (PMC12691739; doi:10.3390/healthcare13233062)
Supplement: Supplementary file 1 [file healthcare-13-03062-s001.zip]

Archive with 2 entries (2 files):
- S1. Randomization script.pdf
- S2. Detailed interventions description.pdf
